# Supplementary material for: Poly (I:C)-Induced microRNA-30b-5p Negatively Regulates the JAK/STAT Signaling Pathway to Mediate the Antiviral Immune Response in Silver Carp (Hypophthalmichthys molitrix) via Targeting CRFB5
Source: Int J Mol Sci. 2024 May 24;25(11):5712. doi: 10.3390/ijms25115712 (PMC11172372; doi:10.3390/ijms25115712)
Supplement: Supplementary file 1 [file ijms-25-05712-s001.zip]

Archive with 1 entries (1 files):
- ijms-2998368-supplementary.pdf
